# Supplementary material for: MFNG is an independent prognostic marker for osteosarcoma
Source: Eur J Med Res. 2023 Jul 26;28:256. doi: 10.1186/s40001-023-01139-x (PMC10369729; doi:10.1186/s40001-023-01139-x)
Supplement: Supplementary file 1 — Additional file 1. Table S1. The prognosis-related gene in OS. [file 40001_2023_1139_MOESM1_ESM.xls]

gene	KM	HR	HR.95L	HR.95H	coxPvalue
ADCY4	0.00173058571956608	1.56839323844303	1.12418014439243	2.18813449309164	0.00807488021783424
ANKMY1	0.00415286403832316	24.6724510883599	2.66038682044885	228.812531331368	0.00478704511705949
C11orf82	0.000513814010769109	0.0141582548603249	0.000754145673981629	0.265805649499483	0.00443357396490176
C14orf131	0.000805170433100355	2.40476829736716	1.33978699579208	4.31629100908186	0.0032813039891243
C2CD3	0.0007028601169069	2.16584771366422	1.37475748397198	3.41216278032654	0.000861054388051252
CHMP1A	0.00543285199554944	4.30006040344024	1.71635587886086	10.7731267745631	0.00185331867846387
CLCNKA	0.00366630032436721	2.13951880569185	1.23542670753644	3.70523050212919	0.00663743815200108
CYP26A1	0.00415573831296023	0.025422992848098	0.00166188978160716	0.388911811425544	0.0083259883671756
GIYD1	0.00716537854643085	7.76826759642802	2.18726148312181	27.5897426601156	0.0015228563525533
GNA15	0.00411988487761572	2.49521769431148	1.4873826334005	4.18595134983577	0.000532146135947805
HIST1H2AI	0.00240849005847421	1.94886260907326	1.17895719866225	3.22154652717965	0.00926968161232502
HOXA2	0.00072241723640698	2.68676303261793	1.45415040091752	4.9642014944861	0.00160316881096863
HOXA5	0.00141353934743449	2.06657202024855	1.27649941351633	3.34564972741331	0.00314586288523734
HOXC9	0.00942281781435028	2.55389981302377	1.32113837709794	4.93695767833966	0.00530205770328289
IL4R	0.00655026766644728	3.85779485598889	1.47519039361975	10.0885832874604	0.00591164305837557
INO80E	0.00381120694714709	0.0723985079182902	0.0107000329686175	0.489862411094231	0.0071127218776202
KLHL5	0.0042857305318974	11.3774429316732	2.0979903521925	61.7000967274245	0.00481768648545187
LGR4	0.00420637373086774	2.19948418937237	1.29387017807654	3.73896143621674	0.0035950223813143
MED28	0.00931859549411973	2.5352310019137	1.25212578661556	5.13318733770137	0.00974763306406829
MFNG	0.00570248938951035	3.71587192341857	1.49650512348557	9.2266333970781	0.0046733260783503
MIR1255B1	0.00931717282462763	2.32293015494594e-16	4.80595890137163e-27	1.1227737513979e-05	0.00413129354762409
MYST1	0.00105415948722754	2.98427213778651	1.36842267267446	6.50813551266518	0.00598825568068728
POLR2J2	0.00106640540405734	2.20808917907156	1.21091328013201	4.02643021819151	0.00975692054616441
ROBLD3	0.00888031087274177	3.1849491546054	1.5181026655083	6.68195988841456	0.00218255084618569
RP9P	0.000487241519830928	1.91626239441049	1.18759810741595	3.09200691825091	0.00771501313209043
RPS6KB1	0.000875365991992005	3.18393151244169	1.38498173600838	7.31953325618287	0.00639523608491204
SHANK3	0.0059538536119893	5.91907841704065	2.11939166459637	16.5309177592471	0.000690373518168846
SLC1A5	0.00223399581983297	3.17067776427833	1.37921227985276	7.28908640949912	0.00658834647476623
SLC24A3	0.00699536397125655	3.06095317142973	1.4140731395834	6.625848448296	0.00452111461261666
SNHG7	0.00150354572529532	0.0112047669369949	0.000513693345898806	0.244400288839065	0.00429241097956982
TAF11	0.000695693598517622	0.252026251735057	0.096741883459719	0.656563933759564	0.00478437855177935
TAS2R5	0.00548300135369473	4.3270856260678e-24	5.96520167876945e-40	3.13881592335116e-08	0.00388720051287182
TOR1AIP2	0.00430003221119912	4.28490608787972	1.46160520903604	12.5618190660786	0.00801164257618829
TSPAN31	0.00150706517948274	2.27117102390006	1.26818387333893	4.06740530947019	0.00579621947128457
WDR1	0.0023427007265997	2.78996947685964	1.29034296032536	6.03245022536157	0.00911090643640501
ZMYND15	0.00208149012322412	1.9450607500232	1.22620656021276	3.08533769434766	0.0047093402064033
