# Supplementary material for: MFNG is an independent prognostic marker for osteosarcoma
Source: Eur J Med Res. 2023 Jul 26;28:256. doi: 10.1186/s40001-023-01139-x (PMC10369729; doi:10.1186/s40001-023-01139-x)
Supplement: Supplementary file 2 — Additional file 2. Table S2. The univariate and multivariate Cox regression analysis. [file 40001_2023_1139_MOESM2_ESM.xls]

Table 2. The univariate and multivariate Cox regression analysis
univariate Cox regression analysis
id	HR	HR.95L	HR.95H	pvalue
MFNG	3.715871923	1.496505123	9.226633397	0.004673326
Age	0.997948347	0.957720527	1.039865885	0.922066668
Gender	0.957305214	0.302252656	3.032010654	0.940867125
Recurrence	2592432999	0	Inf	0.998559819
multivariate Cox regression analysis
id	HR	HR.95L	HR.95H	pvalue
MFNG	3.672818505	1.386942143	9.726141675	0.008837406
Age	1.012772524	0.94048505	1.09061615	0.736932268
Gender	1.984446413	0.400923111	9.822400998	0.400975634
Recurrence	2252621615	0	Inf	0.998583719
