# Supplementary material for: MFNG is an independent prognostic marker for osteosarcoma
Source: Eur J Med Res. 2023 Jul 26;28:256. doi: 10.1186/s40001-023-01139-x (PMC10369729; doi:10.1186/s40001-023-01139-x)
Supplement: Supplementary file 3 — Additional file 3. Table S3. The differentially expressed genes in high-MFNG group versus low-MFNG group. [file 40001_2023_1139_MOESM3_ESM.xls]

id	logFC	AveExpr	t	P.Value	adj.P.Val	B
MFNG	1.30907197463768	9.26586610638298	10.0497243305983	2.74117879615746e-13	5.69891071721137e-09	17.7912852945488
RHOF	-1.15031244565218	8.67435989361702	-5.89473801252951	3.88827020591239e-07	0.00404185687904593	6.02649554125091
EVI2A	0.622158152173911	8.80662487234043	5.19367062889988	4.3617945838349e-06	0.0213996378107521	3.93687933653585
DDHD2	1.04227252717391	10.2261403829787	5.13299696934439	5.36294414127814e-06	0.0213996378107521	3.75777693268054
LOC92249	2.31465217210144	11.3509120851064	5.11666407828795	5.66918981501866e-06	0.0213996378107521	3.70963258273488
ANKDD1A	1.1932795	9.35636578723404	5.09146103901978	6.1759416481247e-06	0.0213996378107521	3.63540139246657
IFT74	1.71467642934782	10.1579328510638	4.99129130911808	8.67092641805427e-06	0.0257383857709534	3.34112619712729
ROR2	2.07718060507246	10.6418125531915	4.95190441032685	9.90414074880363e-06	0.0257383857709534	3.22576990600878
ZMYND15	1.77269339492753	9.01326234042553	4.90333012617657	1.16649362342129e-05	0.0269460027010317	3.08379972302451
HCST	1.83870800543478	11.9429874042553	4.85467735495394	1.37367139582649e-05	0.0285586283192328	2.9419417841133
BRUNOL6	1.1605064057971	9.09487272340426	4.72057565718839	2.15076569783875e-05	0.0363040213135917	2.55285209618319
NUDT21	-0.66875257246377	8.51024593617021	-4.69879545647741	2.31245402652674e-05	0.0363040213135917	2.48994088353347
SNORD1C	0.94370736231884	8.44543057446809	4.68206342325303	2.44471523997251e-05	0.0363040213135917	2.44166772363158
WBP5	1.46087342753623	10.8053733404255	4.61485580905721	3.05490009475103e-05	0.0421587334448519	2.24828042964807
RNASET2	1.75875439492754	11.4010851276596	4.5958009059872	3.25354612193736e-05	0.0421587334448519	2.19360432675888
PGF	1.7622078442029	9.78361144680851	4.55621200066371	3.70757471283389e-05	0.0421587334448519	2.08023293907954
IFRG15	0.984646282608693	8.69732568085106	4.53807665115777	3.93575462203546e-05	0.0421587334448519	2.02840207957708
BRWD3	1.67623902717391	9.91073780851064	4.5316840792668	4.01941900495085e-05	0.0421587334448519	2.01014789792278
HDAC4	1.25149117753623	9.52328393617021	4.51775450222878	4.20780122628886e-05	0.0421587334448519	1.97040039737332
CHD8	1.45566094927536	11.6225535531915	4.51411290134115	4.25845792372242e-05	0.0421587334448519	1.96001579095637
C12orf52	1.35253974456522	10.3313262765957	4.46457526536322	5.009762477318e-05	0.0473422554106551	1.8190262717031
CACYBP	-0.630089374999999	8.65409576595745	-4.44948114289602	5.2634212493532e-05	0.04757675120611	1.77617044618303
