# Supplementary material for: MFNG is an independent prognostic marker for osteosarcoma
Source: Eur J Med Res. 2023 Jul 26;28:256. doi: 10.1186/s40001-023-01139-x (PMC10369729; doi:10.1186/s40001-023-01139-x)
Supplement: Supplementary file 4 — Additional file 4. Table S4. GO result for differential expression genes. [file 40001_2023_1139_MOESM4_ESM.txt]

ONTOLOGY	ID	Description	GeneRatio	BgRatio	pvalue	p.adjust	qvalue	geneID	Count
BP	GO:0007219	Notch signaling pathway	3/19	172/18723	0.000662490362295038	0.172815337020681	0.133349925533353	MFNG/IFT74/RITA1	3
BP	GO:0014068	positive regulation of phosphatidylinositol 3-kinase signaling	2/19	79/18723	0.00286924412092754	0.172815337020681	0.133349925533353	ROR2/HCST	2
BP	GO:0008593	regulation of Notch signaling pathway	2/19	95/18723	0.00411815192460113	0.172815337020681	0.133349925533353	MFNG/RITA1	2
BP	GO:0014066	regulation of phosphatidylinositol 3-kinase signaling	2/19	111/18723	0.00557666038382859	0.172815337020681	0.133349925533353	ROR2/HCST	2
BP	GO:0050684	regulation of mRNA processing	2/19	137/18723	0.00837743088356495	0.172815337020681	0.133349925533353	CELF6/NUDT21	2
BP	GO:0090090	negative regulation of canonical Wnt signaling pathway	2/19	137/18723	0.00837743088356495	0.172815337020681	0.133349925533353	ROR2/CHD8	2
BP	GO:0030183	B cell differentiation	2/19	141/18723	0.00885425194509062	0.172815337020681	0.133349925533353	MFNG/HDAC4	2
BP	GO:0007389	pattern specification process	3/19	436/18723	0.00920861851759693	0.172815337020681	0.133349925533353	MFNG/IFT74/ROR2	3
BP	GO:0014065	phosphatidylinositol 3-kinase signaling	2/19	144/18723	0.00921973365386477	0.172815337020681	0.133349925533353	ROR2/HCST	2
BP	GO:1905456	regulation of lymphoid progenitor cell differentiation	1/19	10/18723	0.0101041478407878	0.172815337020681	0.133349925533353	NUDT21	1
BP	GO:0090501	RNA phosphodiester bond hydrolysis	2/19	152/18723	0.0102269894853111	0.172815337020681	0.133349925533353	NUDT21/RNASET2	2
BP	GO:0008360	regulation of cell shape	2/19	154/18723	0.0104861577015336	0.172815337020681	0.133349925533353	RHOF/BRWD3	2
BP	GO:0014854	response to inactivity	1/19	11/18723	0.0111092256578685	0.172815337020681	0.133349925533353	HDAC4	1
BP	GO:0031442	positive regulation of mRNA 3'-end processing	1/19	11/18723	0.0111092256578685	0.172815337020681	0.133349925533353	NUDT21	1
BP	GO:0045945	positive regulation of transcription by RNA polymerase III	1/19	11/18723	0.0111092256578685	0.172815337020681	0.133349925533353	CHD8	1
BP	GO:0070933	histone H4 deacetylation	1/19	11/18723	0.0111092256578685	0.172815337020681	0.133349925533353	HDAC4	1
BP	GO:0002328	pro-B cell differentiation	1/19	12/18723	0.0121133366407941	0.172815337020681	0.133349925533353	NUDT21	1
BP	GO:0033235	positive regulation of protein sumoylation	1/19	12/18723	0.0121133366407941	0.172815337020681	0.133349925533353	HDAC4	1
BP	GO:0035112	genitalia morphogenesis	1/19	12/18723	0.0121133366407941	0.172815337020681	0.133349925533353	ROR2	1
BP	GO:0048742	regulation of skeletal muscle fiber development	1/19	12/18723	0.0121133366407941	0.172815337020681	0.133349925533353	HDAC4	1
BP	GO:0060134	prepulse inhibition	1/19	12/18723	0.0121133366407941	0.172815337020681	0.133349925533353	CHD8	1
BP	GO:0071107	response to parathyroid hormone	1/19	12/18723	0.0121133366407941	0.172815337020681	0.133349925533353	HDAC4	1
BP	GO:0030178	negative regulation of Wnt signaling pathway	2/19	170/18723	0.0126635947076444	0.172815337020681	0.133349925533353	ROR2/CHD8	2
BP	GO:0002551	mast cell chemotaxis	1/19	13/18723	0.0131164816679877	0.172815337020681	0.133349925533353	PGF	1
BP	GO:0003334	keratinocyte development	1/19	13/18723	0.0131164816679877	0.172815337020681	0.133349925533353	IFT74	1
BP	GO:0098789	pre-mRNA cleavage required for polyadenylation	1/19	13/18723	0.0131164816679877	0.172815337020681	0.133349925533353	NUDT21	1
BP	GO:0048015	phosphatidylinositol-mediated signaling	2/19	178/18723	0.0138205142491343	0.172815337020681	0.133349925533353	ROR2/HCST	2
BP	GO:0014874	response to stimulus involved in regulation of muscle adaptation	1/19	14/18723	0.0141186616171224	0.172815337020681	0.133349925533353	HDAC4	1
BP	GO:0045820	negative regulation of glycolytic process	1/19	14/18723	0.0141186616171224	0.172815337020681	0.133349925533353	HDAC4	1
BP	GO:0050930	induction of positive chemotaxis	1/19	14/18723	0.0141186616171224	0.172815337020681	0.133349925533353	PGF	1
BP	GO:0097531	mast cell migration	1/19	14/18723	0.0141186616171224	0.172815337020681	0.133349925533353	PGF	1
BP	GO:0098787	mRNA cleavage involved in mRNA processing	1/19	14/18723	0.0141186616171224	0.172815337020681	0.133349925533353	NUDT21	1
BP	GO:0048017	inositol lipid-mediated signaling	2/19	182/18723	0.0144157062402538	0.172815337020681	0.133349925533353	ROR2/HCST	2
BP	GO:0010832	negative regulation of myotube differentiation	1/19	15/18723	0.0151198773651193	0.172815337020681	0.133349925533353	HDAC4	1
BP	GO:0051290	protein heterotetramerization	1/19	15/18723	0.0151198773651193	0.172815337020681	0.133349925533353	NUDT21	1
BP	GO:0045651	positive regulation of macrophage differentiation	1/19	16/18723	0.0161201297881503	0.172815337020681	0.133349925533353	ROR2	1
BP	GO:0043393	regulation of protein binding	2/19	196/18723	0.0165851935037715	0.172815337020681	0.133349925533353	MFNG/HDAC4	2
BP	GO:1900363	regulation of mRNA polyadenylation	1/19	17/18723	0.0171194197616376	0.172815337020681	0.133349925533353	NUDT21	1
BP	GO:1902894	negative regulation of pri-miRNA transcription by RNA polymerase II	1/19	17/18723	0.0171194197616376	0.172815337020681	0.133349925533353	HDAC4	1
BP	GO:0002076	osteoblast development	1/19	18/18723	0.0181177481602545	0.172815337020681	0.133349925533353	HDAC4	1
BP	GO:2000269	regulation of fibroblast apoptotic process	1/19	19/18723	0.0191151158579264	0.172815337020681	0.133349925533353	CHD8	1
BP	GO:2000738	positive regulation of stem cell differentiation	1/19	19/18723	0.0191151158579264	0.172815337020681	0.133349925533353	NUDT21	1
BP	GO:0070932	histone H3 deacetylation	1/19	20/18723	0.020111523727831	0.172815337020681	0.133349925533353	HDAC4	1
BP	GO:0022618	ribonucleoprotein complex assembly	2/19	220/18723	0.0206079037510711	0.172815337020681	0.133349925533353	CELF6/NUDT21	2
BP	GO:0097529	myeloid leukocyte migration	2/19	220/18723	0.0206079037510711	0.172815337020681	0.133349925533353	ROR2/PGF	2
BP	GO:0001502	cartilage condensation	1/19	21/18723	0.0211069726423996	0.172815337020681	0.133349925533353	ROR2	1
BP	GO:0007617	mating behavior	1/19	21/18723	0.0211069726423996	0.172815337020681	0.133349925533353	HDAC4	1
BP	GO:0033630	positive regulation of cell adhesion mediated by integrin	1/19	21/18723	0.0211069726423996	0.172815337020681	0.133349925533353	IFT74	1
BP	GO:0090141	positive regulation of mitochondrial fission	1/19	21/18723	0.0211069726423996	0.172815337020681	0.133349925533353	DDHD2	1
BP	GO:0071826	ribonucleoprotein complex subunit organization	2/19	227/18723	0.0218512255008113	0.172815337020681	0.133349925533353	CELF6/NUDT21	2
BP	GO:0002320	lymphoid progenitor cell differentiation	1/19	22/18723	0.0221014634733157	0.172815337020681	0.133349925533353	NUDT21	1
BP	GO:0006359	regulation of transcription by RNA polymerase III	1/19	22/18723	0.0221014634733157	0.172815337020681	0.133349925533353	CHD8	1
BP	GO:0006379	mRNA cleavage	1/19	22/18723	0.0221014634733157	0.172815337020681	0.133349925533353	NUDT21	1
BP	GO:0044346	fibroblast apoptotic process	1/19	22/18723	0.0221014634733157	0.172815337020681	0.133349925533353	CHD8	1
BP	GO:1900543	negative regulation of purine nucleotide metabolic process	1/19	22/18723	0.0221014634733157	0.172815337020681	0.133349925533353	HDAC4	1
BP	GO:0030539	male genitalia development	1/19	23/18723	0.0230949970915184	0.172815337020681	0.133349925533353	ROR2	1
BP	GO:0045980	negative regulation of nucleotide metabolic process	1/19	23/18723	0.0230949970915184	0.172815337020681	0.133349925533353	HDAC4	1
BP	GO:0045649	regulation of macrophage differentiation	1/19	24/18723	0.0240875743672011	0.172815337020681	0.133349925533353	ROR2	1
BP	GO:0098743	cell aggregation	1/19	24/18723	0.0240875743672011	0.172815337020681	0.133349925533353	ROR2	1
BP	GO:1903428	positive regulation of reactive oxygen species biosynthetic process	1/19	24/18723	0.0240875743672011	0.172815337020681	0.133349925533353	HDAC4	1
BP	GO:0001964	startle response	1/19	25/18723	0.0250791961698119	0.172815337020681	0.133349925533353	CHD8	1
BP	GO:0033233	regulation of protein sumoylation	1/19	25/18723	0.0250791961698119	0.172815337020681	0.133349925533353	HDAC4	1
BP	GO:0034389	lipid droplet organization	1/19	25/18723	0.0250791961698119	0.172815337020681	0.133349925533353	DDHD2	1
BP	GO:0050927	positive regulation of positive chemotaxis	1/19	25/18723	0.0250791961698119	0.172815337020681	0.133349925533353	PGF	1
BP	GO:0051291	protein heterooligomerization	1/19	25/18723	0.0250791961698119	0.172815337020681	0.133349925533353	NUDT21	1
BP	GO:0050926	regulation of positive chemotaxis	1/19	26/18723	0.0260698633680562	0.172815337020681	0.133349925533353	PGF	1
BP	GO:0060828	regulation of canonical Wnt signaling pathway	2/19	253/18723	0.026735396271892	0.172815337020681	0.133349925533353	ROR2/CHD8	2
BP	GO:0010882	regulation of cardiac muscle contraction by calcium ion signaling	1/19	27/18723	0.0270595768298951	0.172815337020681	0.133349925533353	HDAC4	1
BP	GO:0032781	positive regulation of ATPase activity	1/19	27/18723	0.0270595768298951	0.172815337020681	0.133349925533353	TOR1AIP2	1
BP	GO:0048520	positive regulation of behavior	1/19	27/18723	0.0270595768298951	0.172815337020681	0.133349925533353	HDAC4	1
BP	GO:0006338	chromatin remodeling	2/19	255/18723	0.0271280473047439	0.172815337020681	0.133349925533353	HDAC4/CHD8	2
BP	GO:0002313	mature B cell differentiation involved in immune response	1/19	28/18723	0.0280483374225479	0.172815337020681	0.133349925533353	MFNG	1
BP	GO:0019098	reproductive behavior	1/19	28/18723	0.0280483374225479	0.172815337020681	0.133349925533353	HDAC4	1
BP	GO:0031440	regulation of mRNA 3'-end processing	1/19	28/18723	0.0280483374225479	0.172815337020681	0.133349925533353	NUDT21	1
BP	GO:0090305	nucleic acid phosphodiester bond hydrolysis	2/19	261/18723	0.0283201774762207	0.172815337020681	0.133349925533353	NUDT21/RNASET2	2
BP	GO:0010592	positive regulation of lamellipodium assembly	1/19	29/18723	0.0290361460124904	0.172815337020681	0.133349925533353	HDAC4	1
BP	GO:0019433	triglyceride catabolic process	1/19	29/18723	0.0290361460124904	0.172815337020681	0.133349925533353	DDHD2	1
BP	GO:0003299	muscle hypertrophy in response to stress	1/19	30/18723	0.0300230034654573	0.172815337020681	0.133349925533353	HDAC4	1
BP	GO:0014887	cardiac muscle adaptation	1/19	30/18723	0.0300230034654573	0.172815337020681	0.133349925533353	HDAC4	1
BP	GO:0014898	cardiac muscle hypertrophy in response to stress	1/19	30/18723	0.0300230034654573	0.172815337020681	0.133349925533353	HDAC4	1
BP	GO:0051968	positive regulation of synaptic transmission, glutamatergic	1/19	30/18723	0.0300230034654573	0.172815337020681	0.133349925533353	ROR2	1
BP	GO:1903579	negative regulation of ATP metabolic process	1/19	30/18723	0.0300230034654573	0.172815337020681	0.133349925533353	HDAC4	1
BP	GO:0050685	positive regulation of mRNA processing	1/19	32/18723	0.031993868419699	0.177660069342328	0.137088278306079	NUDT21	1
BP	GO:0090140	regulation of mitochondrial fission	1/19	32/18723	0.031993868419699	0.177660069342328	0.137088278306079	DDHD2	1
BP	GO:1901532	regulation of hematopoietic progenitor cell differentiation	1/19	32/18723	0.031993868419699	0.177660069342328	0.137088278306079	NUDT21	1
BP	GO:0051146	striated muscle cell differentiation	2/19	283/18723	0.0328693974756803	0.178914462646045	0.138056208910641	HDAC4/CACYBP	2
BP	GO:0002335	mature B cell differentiation	1/19	33/18723	0.0329778776487414	0.178914462646045	0.138056208910641	MFNG	1
BP	GO:1903311	regulation of mRNA metabolic process	2/19	288/18723	0.0339414172895894	0.179023480268252	0.138140330447849	CELF6/NUDT21	2
BP	GO:0048741	skeletal muscle fiber development	1/19	34/18723	0.0339609391963429	0.179023480268252	0.138140330447849	HDAC4	1
BP	GO:0045746	negative regulation of Notch signaling pathway	1/19	36/18723	0.0359242226946295	0.179023480268252	0.138140330447849	RITA1	1
BP	GO:0014904	myotube cell development	1/19	37/18723	0.0369044463671721	0.179023480268252	0.138140330447849	HDAC4	1
BP	GO:0060416	response to growth hormone	1/19	37/18723	0.0369044463671721	0.179023480268252	0.138140330447849	CACYBP	1
BP	GO:1902745	positive regulation of lamellipodium organization	1/19	37/18723	0.0369044463671721	0.179023480268252	0.138140330447849	HDAC4	1
BP	GO:0060070	canonical Wnt signaling pathway	2/19	303/18723	0.0372395968449523	0.179023480268252	0.138140330447849	ROR2/CHD8	2
BP	GO:0001825	blastocyst formation	1/19	38/18723	0.0378837258019906	0.179023480268252	0.138140330447849	MFNG	1
BP	GO:0022604	regulation of cell morphogenesis	2/19	309/18723	0.0385927043289232	0.179023480268252	0.138140330447849	RHOF/BRWD3	2
BP	GO:0007618	mating	1/19	39/18723	0.0388620618581725	0.179023480268252	0.138140330447849	HDAC4	1
BP	GO:0046461	neutral lipid catabolic process	1/19	39/18723	0.0388620618581725	0.179023480268252	0.138140330447849	DDHD2	1
BP	GO:0046464	acylglycerol catabolic process	1/19	39/18723	0.0388620618581725	0.179023480268252	0.138140330447849	DDHD2	1
BP	GO:0051154	negative regulation of striated muscle cell differentiation	1/19	39/18723	0.0388620618581725	0.179023480268252	0.138140330447849	HDAC4	1
BP	GO:0042073	intraciliary transport	1/19	40/18723	0.0398394553940697	0.179023480268252	0.138140330447849	IFT74	1
BP	GO:0045740	positive regulation of DNA replication	1/19	40/18723	0.0398394553940697	0.179023480268252	0.138140330447849	CACYBP	1
BP	GO:0000266	mitochondrial fission	1/19	42/18723	0.0417914183347374	0.179023480268252	0.138140330447849	DDHD2	1
BP	GO:0010591	regulation of lamellipodium assembly	1/19	42/18723	0.0417914183347374	0.179023480268252	0.138140330447849	HDAC4	1
BP	GO:0010677	negative regulation of cellular carbohydrate metabolic process	1/19	42/18723	0.0417914183347374	0.179023480268252	0.138140330447849	HDAC4	1
BP	GO:0043507	positive regulation of JUN kinase activity	1/19	42/18723	0.0417914183347374	0.179023480268252	0.138140330447849	ROR2	1
BP	GO:0014002	astrocyte development	1/19	43/18723	0.0427659894525387	0.179023480268252	0.138140330447849	ROR2	1
BP	GO:0030111	regulation of Wnt signaling pathway	2/19	328/18723	0.043001360490149	0.179023480268252	0.138140330447849	ROR2/CHD8	2
BP	GO:0006378	mRNA polyadenylation	1/19	44/18723	0.0437396214761147	0.179023480268252	0.138140330447849	NUDT21	1
BP	GO:0008542	visual learning	1/19	44/18723	0.0437396214761147	0.179023480268252	0.138140330447849	DDHD2	1
BP	GO:0048806	genitalia development	1/19	44/18723	0.0437396214761147	0.179023480268252	0.138140330447849	ROR2	1
BP	GO:0042113	B cell activation	2/19	334/18723	0.0444317667093795	0.179023480268252	0.138140330447849	MFNG/HDAC4	2
BP	GO:0006110	regulation of glycolytic process	1/19	45/18723	0.0447123152601474	0.179023480268252	0.138140330447849	HDAC4	1
BP	GO:0043631	RNA polyadenylation	1/19	45/18723	0.0447123152601474	0.179023480268252	0.138140330447849	NUDT21	1
BP	GO:0006383	transcription by RNA polymerase III	1/19	46/18723	0.0456840716585872	0.179023480268252	0.138140330447849	CHD8	1
BP	GO:0010830	regulation of myotube differentiation	1/19	46/18723	0.0456840716585872	0.179023480268252	0.138140330447849	HDAC4	1
BP	GO:0043462	regulation of ATPase activity	1/19	46/18723	0.0456840716585872	0.179023480268252	0.138140330447849	TOR1AIP2	1
BP	GO:0014911	positive regulation of smooth muscle cell migration	1/19	47/18723	0.0466548915246522	0.179023480268252	0.138140330447849	HDAC4	1
BP	GO:0045747	positive regulation of Notch signaling pathway	1/19	47/18723	0.0466548915246522	0.179023480268252	0.138140330447849	MFNG	1
BP	GO:0033628	regulation of cell adhesion mediated by integrin	1/19	48/18723	0.0476247757108285	0.179023480268252	0.138140330447849	IFT74	1
BP	GO:0045912	negative regulation of carbohydrate metabolic process	1/19	48/18723	0.0476247757108285	0.179023480268252	0.138140330447849	HDAC4	1
BP	GO:0006376	mRNA splice site selection	1/19	49/18723	0.0485937250688738	0.179023480268252	0.138140330447849	CELF6	1
BP	GO:0030225	macrophage differentiation	1/19	49/18723	0.0485937250688738	0.179023480268252	0.138140330447849	ROR2	1
BP	GO:0038084	vascular endothelial growth factor signaling pathway	1/19	49/18723	0.0485937250688738	0.179023480268252	0.138140330447849	PGF	1
BP	GO:0031346	positive regulation of cell projection organization	2/19	353/18723	0.049078371020023	0.179023480268252	0.138140330447849	ROR2/HDAC4	2
BP	GO:0007632	visual behavior	1/19	50/18723	0.0495617404498144	0.179023480268252	0.138140330447849	DDHD2	1
CC	GO:0031970	organelle envelope lumen	2/20	96/19550	0.00428010471241791	0.153329291898686	0.125223559626876	RNASET2/CACYBP	2
CC	GO:0034451	centriolar satellite	2/20	107/19550	0.00528721696202367	0.153329291898686	0.125223559626876	DDHD2/NUDT21	2
CC	GO:0005641	nuclear envelope lumen	1/20	10/19550	0.0101855457578813	0.159650807955509	0.130386322286713	CACYBP	1
CC	GO:0030877	beta-catenin destruction complex	1/20	11/19550	0.0111986618830008	0.159650807955509	0.130386322286713	CACYBP	1
CC	GO:0005847	mRNA cleavage and polyadenylation specificity factor complex	1/20	15/19550	0.0152412837711913	0.159650807955509	0.130386322286713	NUDT21	1
CC	GO:0030992	intraciliary transport particle B	1/20	17/19550	0.0172567018352222	0.159650807955509	0.130386322286713	IFT74	1
CC	GO:0005849	mRNA cleavage factor complex	1/20	19/19550	0.0192682009601476	0.159650807955509	0.130386322286713	NUDT21	1
CC	GO:0030990	intraciliary transport particle	1/20	24/19550	0.0242798507639993	0.163975531962125	0.133918311039848	IFT74	1
CC	GO:0044665	MLL1/2 complex	1/20	28/19550	0.0282716434417457	0.163975531962125	0.133918311039848	CHD8	1
CC	GO:0071339	MLL1 complex	1/20	28/19550	0.0282716434417457	0.163975531962125	0.133918311039848	CHD8	1
CC	GO:0030135	coated vesicle	2/20	299/19550	0.0369520873735222	0.184552910701351	0.150723792768798	DDHD2/ROR2	2
CC	GO:0031672	A band	1/20	38/19550	0.0381833608347623	0.184552910701351	0.150723792768798	HDAC4	1
CC	GO:0097542	ciliary tip	1/20	47/19550	0.0470217205082759	0.189471204246129	0.15474054793241	IFT74	1
MF	GO:0042826	histone deacetylase binding	3/18	127/18368	0.000244149694755731	0.0207527240542371	0.0143919820066536	ZMYND15/NUDT21/HDAC4	3
MF	GO:0015631	tubulin binding	3/18	375/18368	0.00548485734690034	0.116955490224238	0.0811084514248585	IFT74/RITA1/CACYBP	3
MF	GO:0031078	histone deacetylase activity (H3-K14 specific)	1/18	10/18368	0.00975892993453187	0.116955490224238	0.0811084514248585	HDAC4	1
MF	GO:0032041	NAD-dependent histone deacetylase activity (H3-K14 specific)	1/18	10/18368	0.00975892993453187	0.116955490224238	0.0811084514248585	HDAC4	1
MF	GO:0070016	armadillo repeat domain binding	1/18	10/18368	0.00975892993453187	0.116955490224238	0.0811084514248585	CHD8	1
MF	GO:0030955	potassium ion binding	1/18	12/18368	0.0116998914666891	0.116955490224238	0.0811084514248585	HDAC4	1
MF	GO:0005172	vascular endothelial growth factor receptor binding	1/18	14/18368	0.013637259507208	0.116955490224238	0.0811084514248585	PGF	1
MF	GO:0044548	S100 protein binding	1/18	14/18368	0.013637259507208	0.116955490224238	0.0811084514248585	CACYBP	1
MF	GO:0017136	NAD-dependent histone deacetylase activity	1/18	15/18368	0.0146045979254743	0.116955490224238	0.0811084514248585	HDAC4	1
MF	GO:0034979	NAD-dependent protein deacetylase activity	1/18	16/18368	0.0155710403183988	0.116955490224238	0.0811084514248585	HDAC4	1
MF	GO:0031420	alkali metal ion binding	1/18	17/18368	0.0165365874671713	0.116955490224238	0.0811084514248585	HDAC4	1
MF	GO:0031435	mitogen-activated protein kinase kinase kinase binding	1/18	18/18368	0.0175012401523433	0.116955490224238	0.0811084514248585	ROR2	1
MF	GO:0004407	histone deacetylase activity	1/18	21/18368	0.0203898392222074	0.116955490224238	0.0811084514248585	HDAC4	1
MF	GO:0033558	protein deacetylase activity	1/18	22/18368	0.0213509218457427	0.116955490224238	0.0811084514248585	HDAC4	1
MF	GO:0016849	phosphorus-oxygen lyase activity	1/18	23/18368	0.0223111138988759	0.116955490224238	0.0811084514248585	RNASET2	1
MF	GO:0019789	SUMO transferase activity	1/18	24/18368	0.023270416158337	0.116955490224238	0.0811084514248585	HDAC4	1
MF	GO:0035925	mRNA 3'-UTR AU-rich region binding	1/18	25/18368	0.024228829400223	0.116955490224238	0.0811084514248585	NUDT21	1
MF	GO:0004806	triglyceride lipase activity	1/18	26/18368	0.0251863543999936	0.116955490224238	0.0811084514248585	DDHD2	1
MF	GO:0001671	ATPase activator activity	1/18	27/18368	0.0261429919324767	0.116955490224238	0.0811084514248585	TOR1AIP2	1
MF	GO:0017147	Wnt-protein binding	1/18	30/18368	0.0290075874649629	0.11943618391433	0.082828808658854	ROR2	1
MF	GO:0050699	WW domain binding	1/18	32/18368	0.0309128946601794	0.11943618391433	0.082828808658854	TCEAL9	1
MF	GO:0140658	ATP-dependent chromatin remodeler activity	1/18	32/18368	0.0309128946601794	0.11943618391433	0.082828808658854	CHD8	1
MF	GO:0043548	phosphatidylinositol 3-kinase binding	1/18	34/18368	0.032814670528295	0.119678865302	0.0829971078255355	HCST	1
MF	GO:0005109	frizzled binding	1/18	37/18368	0.0356607265659075	0.119678865302	0.0829971078255355	ROR2	1
MF	GO:0042056	chemoattractant activity	1/18	37/18368	0.0356607265659075	0.119678865302	0.0829971078255355	PGF	1
MF	GO:0019213	deacetylase activity	1/18	38/18368	0.0366076529159058	0.119678865302	0.0829971078255355	HDAC4	1
MF	GO:0048487	beta-tubulin binding	1/18	41/18368	0.0394431657198472	0.124172929118037	0.0861137341252024	IFT74	1
MF	GO:0008375	acetylglucosaminyltransferase activity	1/18	44/18368	0.0422707952341148	0.128322056960706	0.0889911478612943	MFNG	1
MF	GO:0015026	coreceptor activity	1/18	48/18368	0.0460287406764059	0.1349118261205	0.0935611425727308	ROR2	1
